# Supplementary material for: Is latent tuberculosis infection challenging in Iranian health care workers? A systematic review and meta-analysis
Source: PLoS One. 2019 Oct 3;14(10):e0223335. doi: 10.1371/journal.pone.0223335 (PMC6776393; doi:10.1371/journal.pone.0223335)
Supplement: S1 Table — (XLSX) [file pone.0223335.s004.xlsx]

## Sheet: Datasheet 
														AGE								Duration of employment, number of																								Ward
											<30			30-40			>40			1 to 10			11 to 20			<20			Infectious			Other			Internal			Surgical			Surgery room			Hematology			Non TB lab
Number	Author	Publishe year	Title	Study Type	Juornal	City/Province	Region	Sample size	Mean age, Year	Sample Size2	TB+ TST	TB+ QFT	Sample Size3	TB+ TST2	TB+ QFT2	Sample Size4	TB+ TST3	TB+ QFT3	Sample Size5	TB+ TST4	TB+ QFT4	Sample Size6	TB+ TST5	TB+ QFT5	Sample Size7	TB+ TST6	TB+ QFT6	Sample Size72	TB+ TST62	TB+ QFT7	Sample Size73	TB+ TST63	TB+ QFT8	Sample Size10	TB+ TST9	TB+ QFT11	Sample Size11	TB+ TST10	TB+ QFT12	Sample Size12	TB+ TST11	TB+ QFT13	Sample Size13	TB+ TST12	TB+ QFT14	Sample Size132	TB+ TST123	TB+ QFT144	Sample Size133
1	Talebi-Taher et al. (2011)	2011	Comparing the performance of QuantiFERON-TB Gold and Mantoux test in detecting latent tuberculosis infection among Iranian health care workers	Cross–sectional	International Journal of Occupational Medicine and Environmental Health	Tehran	Center	200	34.36±8.26	85	45	4	70	32	6	45	28	7	139	70	7	46	23	8	15	12	2	105	57	4	95	48	13	NR	NR	NR	NR	NR	NR	NR	NR	NR	NR	NR	NR	NR	NR	NR	NR
2	Kariminia et al. (2009)	2009	Comparison of QuantiFERON TB-G-test to TST for detecting latent tuberculosis infection in a high-incidence area containing BCG-vacciNRted population	Cross–sectional	J Eval Clin Pract	Tehran	Center	176	28.40±9.10	NR	NR	NR	NR	NR	NR	NR	NR	NR	NR	NR	NR	NR	NR	NR	NR	NR	NR	NR	NR	NR	NR	NR	NR	NR	NR	NR	NR	NR	NR	NR	NR	NR	NR	NR	NR	156	75	11	NR
3	Mostafavi et al., (2016)	2016	Comparison of the tuberculin skin test and the QuantiFERON-TB Gold test in detecting latent tuberculosis in health care workers in Iran	Cross–sectional	Epidemiology and Health	Shiraz, Golestan, Tehran, Tabriz, Kermanshah, Isfahan	Iran	244	36.75±0.54 (TB stuff) 39.40±1.15	39	5	4	112	18	19	99	30	19	128	31	40	86	34	30	30	7	7	NR	NR	NR	NR	NR	NR	NR	NR	NR	NR	NR	NR	NR	NR	NR	NR	NR	NR	67	3	9	NR
4	Salmanzadeh et al.,(2016)	2016	Comparison study of QuantiFERON test with tuberculin skin testing to diagnose latent tuberculosis infection among nurses working in teaching hospitals of Ahvaz, Iran	Cross–sectional	Caspian J Intern Med	Khozestan	South	87	28.6±10.5	34	9	9	43	15	14	10	5	3	NR	NR	NR	NR	NR	NR	NR	NR	NR	NR	NR	NR	NR	NR	NR	NR	NR	NR	NR	NR	NR	NR	NR	NR	NR	NR	NR	NR	NR	NR	NR
5	Vaziri et al., (2011)	2011	The degree of agreement of quantiferon TB gold test and tuberculin skin test in nurses	Cross–sectional	Journal of Gorgan University of Medical Sciences	Kermanshah	West	69	32.74±6.2	NR	NR	NR	NR	NR	NR	NR	NR	NR	NR	NR	NR	NR	NR	NR	NR	NR	NR	69	NR	NR	NR	NR	NR	NR	NR	NR	NR	NR	NR	NR	NR	NR	NR	NR	NR	NR	NR	NR	NR
6	Taheri et al. (2013)	2013	Determining the Latent Tuberculosis Infection by IFN - gamma Elispot Assay in Healthcare Workers From University Hospitals of Shiraz, South West of Iran	Cross–sectional	Iran Red Crescent Med J	Fars	South	89	30.7	57	NR	NR	18	NR	NR	14	NR	NR	67 (1-9)	NR	NR	17 (10-20)	NR	NR	5	NR	NR	NR	NR	NR	NR	NR	NR	NR	NR	NR	NR	NR	NR	NR	NR	NR	NR	NR	NR	NR	NR	NR	NR
7	Alian et al., (2016)	2016	Evaluation of Tuberculin Skin Test (TST) in Medical Students in Mazandaran University of Medical Sciences, Sari, Iran	Cross–sectional	Global Journal of Health Science	Mazandaran	North	297	NR	NR	NR	NR	NR	NR	NR	NR	NR	NR	NR	NR	NR	NR	NR	NR	NR	NR	NR	NR	NR	NR	NR	NR	NR	NR	NR	NR	NR	NR	NR	NR	NR	NR	NR	NR	NR	NR	NR	NR	NR
8	Davoodi et al., (2018)	2018	Evaluation of Tuberculin Skin Test Seroconversion Among the Staff in Qaemshahr Razi Hospital, 2015-2017	Cross–sectional	Journal of Mazandaran University of Medical Sciences	Mazandaran	North	114	29.42±5.03	NR	NR	NR	NR	NR	NR	NR	NR	NR	NR	NR	NR	70	NR	NR	NR	NR	NR	30	NR	NR	NR	NR	NR	34	NR	NR	NR	NR	NR	NR	NR	NR	NR	NR	NR	NR	NR	NR	NR
9	Salehi et al. (2016)	2016	Positive Tuberculin Skin Test Among Health Care Workers: Prevalence and Risk Factors in Teaching Hospitals of a Highly Endemic Region for Tuberculosis, Zahedan, Iran	Cross–sectional	International Journal of Infection	Sistan and Baluchehistan	East	328	NR	NR	NR	NR	NR	NR	NR	NR	NR	NR	NR	NR	NR	NR	NR	NR	NR	NR	NR	NR	NR	NR	NR	NR	NR	NR	NR	NR	NR	NR	NR	NR	NR	NR	NR	NR	NR	NR	NR	NR	NR
10	Rahbar et al. (2007)	2007	Prevalence and determinant of tuberculin skin test among health care workers of Imam Khomeini Hospital of Uremia, Iran	Cross–sectional		Azarbaijan e Garbi	West	350	NR	NR	NR	NR	NR	NR	NR	NR	NR	NR	NR	NR	NR	NR	NR	NR	NR	NR	NR	NR	NR	NR	NR	NR	NR	NR	NR	NR	NR	NR	NR	NR	NR	NR	NR	NR	NR	NR	NR	NR	NR
11	Nasehi et al. (1017)	2017	Prevalence of latent tuberculosis infection among tuberculosis laboratory workers in Iran	Cross–sectional	Epidemiology and Health	Iran	iran	1006	38.06±7.76 (TB lab) 37.31±7.32 (LRH)	NR	NR	NR	NR	NR	NR	NR	NR	NR	NR	NR	NR	NR	NR	NR	total 791	96	NR	NR	NR	NR	NR	NR	NR	NR	NR	NR	NR	NR	NR	NR	NR	NR	NR	NR	NR	317	NR	NR	NR
12	Ghafouri et al.,(2015)	2015	Prevalence of latent tuberculosis infections in Health care workers (HCW) in Mashhad Hospital	Cross–sectional	Journal of North Khorasan University of Medical Sciences	Khorasan	east	476	35.23±7.70	NR	NR	NR	NR	NR	NR	NR	NR	NR	620	NR	NR	161	NR	NR	NR	NR	NR	85	NR	NR	391	NR	NR	NR	NR	NR	NR	NR	NR	NR	NR	NR	NR	NR	NR	NR	NR	NR	NR
13	Hashemi et al. (2014)	2014	Prevalence of tuberculosis infection among health-care workers in Hamadan, west of Iran	Cross–sectional	Avicenna Journal of Clinical Microbiology and Infection	Hamadan	West	245	NR	NR	NR	NR	NR	NR	NR	NR	NR	NR	118	26	NR	88	43	NR	39	39	NR	NR	NR	NR	NR	NR	NR	NR	NR	NR	NR	NR	NR	NR	NR	NR	NR	NR	NR	NR	NR	NR	NR
14	Besharat et al. (2011)	2011	Tuberculin Skin Test among 1,424 Healthy Employees in Chaharmahal Province, Iran	Cross–sectional	Tanaffos	Chaharmahal	West	1424	NR	NR	NR	NR	NR	NR	NR	NR	NR	NR	NR	NR	NR	NR	NR	NR	NR	NR	NR	NR	NR	NR	NR	NR	NR	NR	NR	NR	NR	NR	NR	NR	NR	NR	NR	NR	NR	NR	NR	NR	NR
15	Sayad et al. (2006)	2006	Tuberculin Skin Test Results in Health Care Workers of Imam Khomeini Hospital (Kermanshah 2004)	Cross–sectional	Journal of Kermansha University of Medical Sciences	Kermanshah	West	318	37.4±8.68	114	28	86	204	135	69	NR	NR	NR	114	27	87	204	136	68	NR	NR	NR	NR	NR	NR	NR	NR	NR	NR	NR	NR	NR	NR	NR	NR	NR	NR	NR	NR	NR	NR	NR	NR	NR
16	Nazer et al. (2015)	2015	The prevalence of latent tuberculosis (TB) infection in healthcare staff of Khorramabad Ashayer hospital in 2015	Cross–sectional	Yafteh	Lorestan	West	223	32.07	NR	NR	NR	NR	NR	NR	NR	NR	NR	NR	NR	NR	NR	NR	NR	NR	NR	NR	39	18	NR	NR	NR	NR	36	18	NR	28	2	NR	23	1	NR	16	1	NR	NR	NR	NR	15
17	Tavanaee Sani et al.(2015)	2015	Evaluation of PPD test in Medical Student of Mashhad University Medical Sciences in 2011-2013	Cross–sectional	Medical Journal of Mashhad University of Medical Sciences	Khorasan	East	200	NR	200	45	NR	NR	NR	NR	NR	NR	NR	NR	NR	NR	NR	NR	NR	NR	NR	NR	NR	NR	NR	NR	NR	NR	NR	NR	NR	NR	NR	NR	NR	NR	NR	NR	NR	NR	NR	NR	NR	NR
18	SharafKhani et al. (2011)	2011	Prevalence of Tuberculosis infection among health workers and office workers in Urmia University of Medical Sciences	Cross–sectional	J Urmia Univ Med Sci	Urumia	West	299	NR	NR	NR	NR	NR	NR	NR	NR	NR	NR	NR	NR	NR	NR	NR	NR	NR	NR	NR	NR	NR	NR	NR	NR	NR	NR	NR	NR	NR	NR	NR	NR	NR	NR	NR	NR	NR	NR	NR	NR	NR
19	Nikokar et al. (2010)	2010	A Comparison of Two-Step Tuberculin Skin Test between Health-Care Workers and Nonhospital Employees	Cross–sectional	Iranian Journal of Medical Sciences	Rasht	North	185	36.5±8.7	32	2	NR	19	5	NR	14	5	NR	NR	NR	NR	NR	NR	NR	NR	NR	NR	NR	NR	NR	NR	NR	NR	NR	NR	NR	NR	NR	NR	NR	NR	NR	NR	NR	NR	NR	NR	NR	NR
20	Golchin et al. (2005)	2005	Tuberculin test in nursing and human-sciences students	Cohort study	Journal of Research in Medical Sciences	NA		123	NR	NR	NR	NR	NR	NR	NR	NR	NR	NR	NR	NR	NR	NR	NR	NR	NR	NR	NR	NR	NR	NR	NR	NR	NR	NR	NR	NR	NR	NR	NR	NR	NR	NR	NR	NR	NR	NR	NR	NR	NR
20								6453
[truncated: 103 more columns]
